# Supplementary material for: Use of fish species from different trophic levels to control algae and water quality: An enclosure experiment in eutrophic area of Xiaojiang River
Source: PLoS One. 2017 Mar 8;12(3):e0171953. doi: 10.1371/journal.pone.0171953 (PMC5342175; doi:10.1371/journal.pone.0171953)
Supplement: S1 Experimental Data — (XLSX) [file pone.0171953.s001.xlsx]

## Sheet: DO
	Treatment	stocking weight of the silver carp and bighead carp (g)	stocking weight of catfish (g)	2016-06-11	2016-06-18	2016-06-25	2016-07-02	2016-07-09	2016-07-16	2016-07-23
	C	0	0	8.995	8.495	3.105	3.66	7.475	6.355	11.655
	T1	270	0	8.805	4.8	3.03	4.79	9.975	7.36	12.565
	T2	404	0	7.025	4.95	2.455	4.03	7.445	5.885	11.12
	T3	540	0	7.215	4.6	2.79	5.15	9.08	7.29	12.785
	T4	674	0	7.09	4.52	2.135	3.98	7.745	6.51	11.465
	T5	810	0	7.265	5.055	2.67	3.91	8.615	5.69	12.78
	T6	270	27	7.515	4.935	2.21	3.635	7.735	5.92	12.025
	T7	404	40	6.85	4.61	2.68	4.19	7.65	4.825	12.56
	T8	540	54	6.18	3.6	2.525	4.29	6.955	5.035	11.62
	T9	674	68	9.115	5.07	2.955	4.905	8.455	6.385	12.8
	T10	810	81	7.66	5.825	2.57	4.66	8.77	6.21	11.135
	C	0	0	-0.5	-5.89	-5.335	-1.52	-2.64	2.66
	T1	270	0	-4.195	-5.965	-4.205	0.98	-1.635	3.57
	T2	404	0	-4.045	-6.54	-4.965	-1.55	-3.11	2.125
	T3	540	0	-4.395	-6.205	-3.845	0.085	-1.705	3.79
	T4	674	0	-4.475	-6.86	-5.015	-1.25	-2.485	2.47
	T5	810	0	-3.94	-6.325	-5.085	-0.38	-3.305	3.785
	T6	270	27	-4.06	-6.785	-5.36	-1.26	-3.075	3.03
	T7	404	40	-4.385	-6.315	-4.805	-1.345	-4.17	3.565
	T8	540	54	-5.395	-6.47	-4.705	-2.04	-3.96	2.625
	T9	674	68	-3.925	-6.04	-4.09	-0.54	-2.61	3.805
	T10	810	81	-3.17	-6.425	-4.335	-0.225	-2.785	2.14

## Sheet: pH
	Treatment	stocking weight of the silver carp and bighead carp (g)	stocking weight of catfish (g)	2016-06-11	2016-06-18	2016-06-25	2016-07-02	2016-07-09	2016-07-16	2016-07-23
	C	0	0	8.96	8.115	7.8	7.955	8.235	8.17	8.255
	T1	270	0	8.98	8.075	7.94	8.005	8.555	8.395	8.825
	T2	404	0	8.705	8.1	7.855	7.94	8.5	8.435	8.805
	T3	540	0	8.68	8.485	7.83	8.065	8.555	8.405	8.9
	T4	674	0	8.675	8.13	7.86	7.955	8.53	8.44	8.84
	T5	810	0	8.74	8.095	7.915	7.955	8.51	8.355	8.78
	T6	270	27	8.575	8.285	7.815	7.93	8.425	8.28	8.52
	T7	404	40	8.725	8.22	7.9	8.005	8.43	8.33	8.74
	T8	540	54	8.57	8.225	7.905	8.04	8.455	8.25	8.81
	T9	674	68	9.065	8.475	7.79	8.025	8.44	8.31	8.725
	T10	810	81	8.755	8.275	7.83	7.995	8.51	8.405	8.73
	C	0	0	-0.845	-1.16	-1.005	-0.725	-0.79	-0.705
	T1	270	0	-0.885	-1.02	-0.955	-0.405	-0.565	-0.135
	T2	404	0	-0.86	-1.105	-1.02	-0.46	-0.525	-0.155
	T3	540	0	-0.475	-1.13	-0.895	-0.405	-0.555	-0.06
	T4	674	0	-0.83	-1.1	-1.005	-0.43	-0.52	-0.12
	T5	810	0	-0.865	-1.045	-1.005	-0.45	-0.605	-0.18
	T6	270	27	-0.675	-1.145	-1.03	-0.535	-0.68	-0.44
	T7	404	40	-0.74	-1.06	-0.955	-0.53	-0.63	-0.22
	T8	540	54	-0.735	-1.055	-0.92	-0.505	-0.71	-0.15
	T9	674	68	-0.485	-1.17	-0.935	-0.52	-0.65	-0.235
	T10	810	81	-0.685	-1.13	-0.965	-0.45	-0.555	-0.23

## Sheet: TN
	Treatment	stocking weight of the silver carp and bighead carp (g)	stocking weight of catfish (g)	2016-06-11	2016-06-18	2016-06-25	2016-07-02	2016-07-09	2016-07-16	2016-07-23
	C	0	0	0.857	0.4645	1.1395	1.038	0.8765	1.2095	1.0015
	T1	270	0	0.8875	0.269	0.972	0.9845	0.61	0.574	0.7035
	T2	404	0	0.8865	0.307	0.775	0.9245	0.675	0.948	0.825
	T3	540	0	0.916	0.255	1.056	0.9665	0.61	0.6155	0.674
	T4	674	0	0.8925	0.2885	1.1395	0.996	0.7105	0.966	0.8135
	T5	810	0	1.053	0.25	1.1515	0.877	0.61	0.9895	0.91
	T6	270	27	1.338	0.7695	1.295	0.9005	0.7165	0.574	0.822
	T7	404	40	1.121	0.5645	1.038	1.1575	0.728	1.025	0.963
	T8	540	54	1.053	0.698	1.3005	0.811	0.6275	1.049	0.727
	T9	674	68	1.4235	0.598	0.972	0.787	0.402	0.699	0.804
	T10	810	81	1.224	0.674	1.1515	0.9545	0.5505	0.746	0.71
	C	0	0	-0.3925	0.2825	0.181	0.0195	0.3525	0.1445
	T1	270	0	-0.588	0.115	0.1275	-0.247	-0.283	-0.1535
	T2	404	0	-0.55	-0.082	0.0675	-0.182	0.091	-0.032
	T3	540	0	-0.602	0.199	0.1095	-0.247	-0.2415	-0.183
	T4	674	0	-0.5685	0.2825	0.139	-0.1465	0.109	-0.0435
	T5	810	0	-0.607	0.2945	0.02	-0.247	0.1325	0.053
	T6	270	27	-0.0875	0.438	0.0435	-0.1405	-0.283	-0.035
	T7	404	40	-0.2925	0.181	0.3005	-0.129	0.168	0.106
	T8	540	54	-0.159	0.4435	-0.046	-0.2295	0.192	-0.13
	T9	674	68	-0.259	0.115	-0.07	-0.455	-0.158	-0.053
	T10	810	81	-0.183	0.2945	0.0975	-0.3065	-0.111	-0.147

## Sheet: TP
	Treatment	stocking weight of the silver carp and bighead carp (g)	stocking weight of catfish (g)	2016-06-11	2016-06-18	2016-06-25	2016-07-02	2016-07-09	2016-07-16	2016-07-23
	C	0	0	0.08	0.0807	0.07715	0.07185	0.06395	0.07295	0.0725
	T1	270	0	0.0602	0.0312	0.055	0.04835	0.0568	0.09975	0.0566
	T2	404	0	0.0599	0.0399	0.0608	0.0441	0.04965	0.07985	0.04035
	T3	540	0	0.066	0.03755	0.06055	0.05175	0.06895	0.0631	0.0379
	T4	674	0	0.0623	0.04145	0.0628	0.0621	0.06705	0.10925	0.04885
	T5	810	0	0.0641	0.0353	0.0549	0.0509	0.0609	0.1061	0.05625
	T6	270	27	0.0934	0.06675	0.07205	0.0495	0.0588	0.0711	0.0514
	T7	404	40	0.0701	0.0631	0.07435	0.0547	0.04105	0.07535	0.0469
	T8	540	54	0.0653	0.0394	0.05565	0.04635	0.0389	0.09075	0.0423
	T9	674	68	0.0972	0.05585	0.0613	0.04	0.03825	0.07485	0.05855
	T10	810	81	0.0801	0.04845	0.0617	0.0434	0.03255	0.0624	0.0301
	C	0	0	0.0007	-0.00285	-0.00815	-0.01605	-0.00705	-0.0075
	T1	270	0	-0.0488	-0.025	-0.03165	-0.0232	0.01975	-0.0234
	T2	404	0	-0.0401	-0.0192	-0.0359	-0.03035	-0.00015	-0.03965
	T3	540	0	-0.04245	-0.01945	-0.02825	-0.01105	-0.0169	-0.0421
	T4	674	0	-0.03855	-0.0172	-0.0179	-0.01295	0.02925	-0.03115
	T5	810	0	-0.0447	-0.0251	-0.0291	-0.0191	0.0261	-0.02375
	T6	270	27	-0.01325	-0.00795	-0.0305	-0.0212	-0.0089	-0.0286
	T7	404	40	-0.0169	-0.00565	-0.0253	-0.03895	-0.00465	-0.0331
	T8	540	54	-0.0406	-0.02435	-0.03365	-0.0411	0.01075	-0.0377
	T9	674	68	-0.02415	-0.0187	-0.04	-0.04175	-0.00515	-0.02145
	T10	810	81	-0.03155	-0.0183	-0.0366	-0.04745	-0.0176	-0.0499

## Sheet: Chl-a
	Treatment	stocking weight of the silver carp and bighead carp (g)	stocking weight of catfish (g)	2016-06-11	2016-06-18	2016-06-25	2016-07-02	2016-07-09	2016-07-16	2016-07-23
	C	0	0	61.2976	29.1785	48.3493	24.9359	40.1357	49.607	59.4263
	T1	270	0	60.9287	29.1154	17.3793	25.3322	37.1752	47.0358	46.4573
	T2	404	0	59.0045	37.2238	20.5076	32.3514	41.3179	43.3985	48.904
	T3	540	0	55.058	22.81	17.9451	30.1061	34.6618	56.5672	45.3817
	T4	674	0	52.0321	39.0026	19.6661	27.7307	39.4846	36.5109	44.9388
	T5	810	0	55.8203	38.9071	19.7046	26.4091	29.2693	47.4914	44.8113
	T6	270	27	63.3884	41.3338	32.473	19.4068	41.7511	43.272	40.4415
	T7	404	40	71.3406	46.3415	30.9449	24.2736	45.786	38.0402	30.9534
	T8	540	54	58.5575	39.6924	23.1174	18.8784	31.4577	41.8095	36.3752
	T9	674	68	63.1478	34.7082	31.1251	16.3854	36.394	37.5511	31.1829
	T10	810	81	76.6954	31.0446	34.2922	19.5672	34.8807	34.7914	34.7108
	C	0	0	-32.1191	-12.9483	-36.3617	-21.1619	-11.6905	-1.87129
	T1	270	0	-32.1822	-43.9183	-35.9654	-24.1224	-14.2617	-14.8403
	T2	404	0	-24.0738	-40.7899	-28.9461	-19.9797	-17.8991	-12.3935
	T3	540	0	-38.4876	-43.3525	-31.1915	-26.6358	-4.73038	-15.9159
	T4	674	0	-22.295	-41.6315	-33.5668	-21.8129	-24.7866	-16.3588
	T5	810	0	-22.3905	-41.593	-34.8884	-32.0282	-13.8061	-16.4862
	T6	270	27	-19.9637	-28.8245	-41.8907	-19.5465	-18.0255	-20.8561
	T7	404	40	-14.956	-30.3527	-37.0239	-15.5116	-23.2574	-30.3441
	T8	540	54	-21.6052	-38.1801	-42.4192	-29.8399	-19.488	-24.9223
	T9	674	68	-26.5894	-30.1724	-44.9121	-24.9035	-23.7464	-30.1147
	T10	810	81	-30.2529	-27.0054	-41.7303	-26.4169	-26.5062	-26.5868

## Sheet: PB
	Treatment	stocking weight of the silver carp and bighead carp (g)	stocking weight of catfish (g)	2016-06-11	2016-06-18	2016-06-25	2016-07-02	2016-07-09	2016-07-16	2016-07-23
	C	0	0	4.28917	7.56382	4.39108	0.707006	1.20153	0.972994	1.07549
	T1	270	0	3.36994	3.85146	1.93299	1.29401	2.05299	2.00866	2.97134
	T2	404	0	4.2986	3.913	2.107	2.6186	1.43847	3.33172	2.24522
	T3	540	0	2.99541	2.48178	0.91949	1.00433	2.0507	1.46522	1.32573
	T4	674	0	4.02038	3.41732	2.13401	1.44535	2.17758	1.61045	1.90318
	T5	810	0	4.43083	3.93478	2.27771	2.14242	1.68611	1.43159	2.77567
	T6	270	27	4.24662	4.41936	3.0407	1.92229	2.635	2.9325	2.44854
	T7	404	40	4.53325	3.68637	2.8086	0.968408	1.1014	3.07873	0.622229
	T8	540	54	4.43006	5.78828	2.29223	0.949299	1.4958	0.741401	0.923376
	T9	674	68	4.90395	4.19465	2.4451	2.4558	1.85045	1.0372	0.962879
	T10	810	81	4.26497	3.69325	1.99567	1.55541	2.05605	1.82446	1.59134
	C	0	0	3.27465	0.101911	-3.58217	-3.08764	-3.31618	-3.21368
	T1	270	0	-0.437707	-2.35618	-2.99516	-2.23618	-2.28051	-1.31783
	T2	404	0	-0.376172	-2.18217	-1.67057	-2.8507	-0.957452	-2.04395
	T3	540	0	-1.80739	-3.36968	-3.28484	-2.23847	-2.82395	-2.96344
	T4	674	0	-0.871847	-2.15516	-2.84382	-2.11159	-2.67873	-2.38599
	T5	810	0	-0.354395	-2.01146	-2.14675	-2.60306	-2.85758	-1.5135
	T6	270	27	0.130191	-1.24847	-2.36688	-1.65417	-1.35667	-1.84064
	T7	404	40	-0.602803	-1.48057	-3.32076	-3.18777	-1.21045	-3.66694
	T8	540	54	1.49911	-1.99694	-3.33987	-2.79338	-3.54777	-3.3658
	T9	674	68	-0.0945223	-1.84408	-1.83338	-2.43873	-3.25197	-3.32629
	T10	810	81	-0.595924	-2.2935	-2.73376	-2.23312	-2.46471	-2.69783

## Sheet: SPECIES
					Biomass(mg/L)
Sampling date	Species	C	T1	T2	T3	T4	T5	T6	T7	T8	T9	T10
	Cryptophyta	0.188025	0.122293	0.0657325	0	0.244586	0.0642038	0.183439	0.122293	0.0611465	0.0107006	0
	Chlorophyta	0.90414	0.789554	0.553376	1.19924	1.05631	0.786497	1.46599	0.404331	1.09146	0.963057	0.513631
2016-06-11	Cyanophyta	0.778917	0.736815	1.01197	0.379108	0.865223	0.820892	0.611465	0.489172	0.299618	0.886624	0.557962
	Bacillariophyta	1.04255	0.926369	2.1172	0.28586	0.233885	1.29172	0.793376	0.918726	0.86828	0.383694	0.839236
	Pyrrophyta	0.71293	0.611465	0	0.305732	0.917197	0.917197	0.917197	1.52866	0.917197	1.83439	0.917197
	Euglenophyta	0.672611	0.183439	0.550318	0.825478	0.703185	0.550318	0.275159	1.07006	1.19236	0.825478	1.43694
	Cryptophyta	0	0.189554	0.198726	0.247643	0.00152866	0.183439	0.247643	0	0.126879	0.189554	0.00152866
	Chlorophyta	1.19694	1.4851	1.07159	0.541911	0.830828	0.368408	1.0349	1.07694	2.42064	1.78395	0.727643
2016-06-18	Cyanophyta	1.31771	1.64178	1.12013	1.18471	1.24739	0.946242	1.07924	0.654268	1.77325	1.15108	1.82981
	Bacillariophyta	0.310318	0.0458599	0.713885	0.507516	0.298089	0.38828	0.162038	0.854522	0.397452	0.214013	0.155924
	Pyrrophyta	3.97452	0.305732	0.503185	0	0.305732	1.83439	1.83439	0.917197	0.611465	0.305732	0.917197
	Euglenophyta	0.764331	0.183439	0.305732	0	0.733758	0.214013	0.0611465	0.183439	0.458599	0.550318	0.0611465
	Cryptophyta	0.00611465	0.188025	0.00917197	0.013758	0.0810191	0.00152866	0.0749045	0.206369	0.00152866	0.00305732	0.322548
	Chlorophyta	1.71439	0.969936	0.21172	0.378344	0.382166	0.270573	0.46	0.992866	1.22981	1.07541	1.03032
2016-06-25	Cyanophyta	0.447898	0.267516	0.210064	0.256815	0.432611	0.449809	0.836688	0.797771	0.45707	0.152866	0.153631
	Bacillariophyta	1.30548	0.35465	0.86828	0.0565605	0.412739	1.06662	1.31618	0.357707	0.267516	0.510573	0.489172
	Pyrrophyta	0	0	0.320255	0	0.305732	0.305732	0.42293	0.351592	0	0.305732	0
	Euglenophyta	0.917197	0.152866	0.489172	0.214013	0.519745	0.183439	0	0.109745	0.336306	0.397452	0
	Cryptophyta	0.00611465	0.0749045	0.19414	0.013758	0.209427	0.00917197	0.013758	0.0107006	0.0183439	0.0825478	0.0122293
	Chlorophyta	0.639745	0.921019	0.350064	0.675669	0.369172	1.02038	1.50038	0.486879	0.464713	2.16688	0.972994
2016-07-02	Cyanophyta	0.0428025	0.158981	0.186497	0.0489172	0.126879	0.235414	0.136051	0.146752	0.206369	0.0794904	0.119236
	Bacillariophyta	0.0183439	0.139108	0.664968	0.265987	0.739873	0.877452	0.272102	0.324076	0.259873	0.126879	0.450955
	Pyrrophyta	0	0	1.22293	0	0	0	0	0	0	0	0
	Euglenophyta	0	0	0	0	0	0	0	0	0	0	0
	Cryptophyta	0.0878981	0.0336306	0.166624	0.0535032	0.181146	0.136051	0.245203	0.0259873	0.0214013	0.209427	0.00611465
	Chlorophyta	0.791083	1.11439	0.483057	0.827771	1.1293	0.976051	1.44721	0.740637	1.02803	0.979108	0.759745
2016-07-09	Cyanophyta	0.295796	0.645096	0.460127	0.236943	0.416178	0.469299	0.631005	0.174268	0.324076	0.269045	0.495287
	Bacillariophyta	0.0267516	0.259873	0.175796	0.932484	0.450955	0.104713	0.311312	0.16051	0.122293	0.24	0.794904
	Pyrrophyta	0	0	0	0	0	0	0	0	0	0	0
	Euglenophyta	0	0	0.152866	0	0	0	0	0	0	0.152866	0
	Cryptophyta	0.0917197	0.139108	0.0107006	0.343949	0.145223	0.00458599	0.12535	0.33172	0.00611465	0.339363	0.13758
	Chlorophyta	0.213248	0.807898	0.256051	0.223949	0.23465	0.673376	1.14917	0.840764	0.146752	0.395159	1.16408
2016-07-16	Cyanophyta	0.278217	0.106242	0.198726	0.110064	0.0611465	0.203312	0.353264	0.209427	0.11465	0.180382	0.28586
	Bacillariophyta	0.0840764	0.924841	2.71338	0.787261	0.221656	0.519745	1.06014	1.69682	0.107006	0.0917197	0.236943
	Pyrrophyta	0	0	0	0	0.611465	0	0	0	0	0	0
	Euglenophyta	0.305732	0.0305732	0.152866	0	0.336306	0.0305732	0.244586	0	0.366879	0.0305732	0
	Cryptophyta	0.286624	1.66395	0.452023	0.192611	0.803312	0.969936	0.265223	0.129045	0.34242	0.0794904	0.272102
	Chlorophyta	0.150191	0.456688	0.513631	0.222038	0.205605	1.05057	0.489554	0.186624	0.175032	0.473121	0.72535
2016-07-23	Cyanophyta	0.373452	0.166624	0.315669	0.177325	0.214777	0.45707	0.176561	0.281274	0.305732	0.110064	0.259873
	Bacillariophyta	0.112357	0.684076	0.970701	0.504459	0.67949	0.298089	0.982166	0.0152866	0.0901911	0.304204	0.181146
	Pyrrophyta	0	0	0	0.152866	0	0	0.535032	0	0	0	0
	Euglenophyta	0.152866	0	0	0.0764331	0	0	0	0	0	0	0.152866
